# Supplementary material for: Revisiting the Evolution of Multi-Scale Structures of Starches with Different Crystalline Structures During Enzymatic Digestion
Source: Foods. 2024 Oct 17;13(20):3291. doi: 10.3390/foods13203291 (PMC11507109; doi:10.3390/foods13203291)
Supplement: Supplementary file 1 [file foods-13-03291-s001.zip]

Archive with 1 entries (1 files):
- foods-3135614-supplementary.pdf
